# Supplementary material for: Diversity, occurrence and conservation of sharks in the southern South China Sea
Source: PLoS One. 2019 Mar 22;14(3):e0213864. doi: 10.1371/journal.pone.0213864 (PMC6430512; doi:10.1371/journal.pone.0213864)
Supplement: S1 Table — (XLSX) [file pone.0213864.s001.xlsx]

## Sheet: Sheet 1
S1 Table. Shark species studied in this study.
Order	Family / Species	Total
		Landing
Squaliformes	Squalidae
	Squalus altipinnis	39
Heterodontiformes	Heterodontidae
	Heterodontus zebra	3
Orectolobiformes	Orectolobidae
	Orectolobus leptolineatus	1
	Hemiscylliidae
	Chiloscyllium hasseltii	871
	Chiloscyllium indicum	10
	Chiloscyllium plagiosum	367
	Chiloscyllium punctatum	1355
Lamniformes	Alopiidae
	Alopias pelagicus	5
Carcharhiniformes	Scyliorhinidae
	Atelomycterus marmoratus	122
	Halaelurus buergeri	3
	Triakidae
	Mustelus widodoi	3
	Hemigaleidae
	Hemigaleus microstoma	119
	Hemipristis elongata	5
	Carcharhinidae
	Carcharhinus amblyrhynchoides	7
	Carcharhinus brevipinna	121
	Carcharhinus tjutjot	12
	Carcharhinus leucas	7
	Carcharhinus limbatus	12
	Carcharhinus melanopterus	5
	Carcharhinus plumbeus	4
	Carcharhinus sealei	185
	Carcharhinus sorrah	604
	Galeocerdo cuvier	7
	Loxodon macrorhinus	364
	Rhizoprionodon acutus	287
	Scoliodon macrorhynchos	39
	Triaenodon obesus	1
	Sphyrnidae
	Sphyrna lewini	184
