# Supplementary material for: Diversity, occurrence and conservation of sharks in the southern South China Sea
Source: PLoS One. 2019 Mar 22;14(3):e0213864. doi: 10.1371/journal.pone.0213864 (PMC6430512; doi:10.1371/journal.pone.0213864)
Supplement: S2 Table — (XLSX) [file pone.0213864.s002.xlsx]

## Sheet: Sheet1
S2 Table. Numbers of size distributions of sharks landed in the southern South China Sea.
Species	Sex	Size Group (cm)
		10.0 - 39.9	40.0 - 69.9	70.0 - 99.9	100.0 - 129.9	130.0 - 159.9	160.0 - 189.9	190.0 - 219.9	220.0 - 249.9	250.0 - 279.9	280.0 - 309.9
Squalus altipinnis	M		1
	F	1	2	1
Heterodontus zebra	M			1
	F			2
Orectolobus leptolineatus	M
	F			1
Chiloscyllium hasseltii	M	4	81	60
	F	1	138	16
Chiloscyllium indicum	M
	F		10
Chiloscyllium plagiosum	M		45	59
	F		28	53
Chiloscyllium punctatum	M	18	162	268	4
	F	8	147	211	1
Alopias pelagicus	M						2		1		1
	F						1
Atelomycterus marmoratus	M	2	49	1
	F	1	42
Halaelurus buergeri	M
	F	1	2
Mustelus widodoi	M		3
	F
Hemigaleus microstoma	M		23	29
	F		15	12
Hemipristis elongata	M		1	1	1	1
	F		1
Carcharhinus amblyrhynchoides	M		1				1
	F		1	3			1
Carcharhinus brevipinna	M		1	34	5		1
	F		1	42	4	2	1
Carcharhinus tjutjot	M	2	1	1
	F		3	1
Carcharhinus leucas	M							1	1
	F							2		3
Carcharhinus limbatus	M		2	4
	F		1	3		1
Carcharhinus melanopterus	M		1		1
	F		3
Carcharhinus plumbeus	M		1
	F		2	1
Carcharhinus sealei	M	2	43	11	2	1
	F	5	34	14		1
Carcharhinus sorrah	M		115	76	18	1
	F		120	56	17	14	1
Galeocerdo cuvier	M				1	1		2
	F			1		1	1
Loxodon macrorhinus	M		31	24
	F	2	33	25
Rhizoprionodon acutus	M	19	38	17	2	2	1	1
	F	16	49	27		1
Scoliodon macrorhynchos	M	13	4
	F	16	6
Triaenodon obesus	M
	F						1
Sphyrna lewini	M		46	24	2				1
	F		37	19	4
